# Supplementary material for: 5-HT2A Receptor Knockout Mice Show Sex-Dependent Differences following Acute Noribogaine Administration
Source: Int J Mol Sci. 2024 Jan 5;25(2):687. doi: 10.3390/ijms25020687 (PMC10815577; doi:10.3390/ijms25020687)
Supplement: Supplementary file 1 [file ijms-25-00687-s001.zip]

Archive with 1 entries (1 files):
- ijms-2785934-supplementary.pdf
